# Supplementary material for: Effectiveness of “Escape Room” Educational Technology in Nurses’ Education: A Systematic Review
Source: Nurs Rep. 2024 May 13;14(2):1193–211. doi: 10.3390/nursrep14020091 (PMC11130902; doi:10.3390/nursrep14020091)
Supplement: Supplementary file 1 [file nursrep-14-00091-s001.zip]

Archive with 1 entries (1 files):
- nursrep-2938372-supplementary.pdf
